# Supplementary material for: Trioxys liui Chou & Chou, 1993 (Hymenoptera, Braconidae, Aphidiinae): an invasive aphid parasitoid attacking invasive Takecallis species (Hemiptera, Aphididae) in the Iberian Peninsula
Source: Zookeys. 2020 Jun 30;944:99–114. doi: 10.3897/zookeys.944.51395 (PMC7340637; doi:10.3897/zookeys.944.51395)
Supplement: XML Treatment for Trioxys liui [file zookeys.944.51395-treatment1.xml]

<!DOCTYPE tp:taxon-treatment
  PUBLIC "-//TaxonX//DTD Taxonomic Treatment Publishing DTD v0 20100105//EN" "tax-treatment-NSO.dtd">
<tp:taxon-treatment xmlns:tp="http://www.plazi.org/taxpub"><tp:treatment-meta><kwd-group><label>Taxon classification</label><kwd><named-content xmlns:xlink="http://www.w3.org/1999/xlink" content-type="kingdom">Animalia</named-content></kwd><kwd><named-content xmlns:xlink="http://www.w3.org/1999/xlink" content-type="order">Hymenoptera</named-content></kwd><kwd><named-content xmlns:xlink="http://www.w3.org/1999/xlink" content-type="family">Braconidae</named-content></kwd></kwd-group><mixed-citation publication-type="journal"><person-group><name><surname>Rakhshani</surname><given-names>Ehsan</given-names></name><name><surname>Saval</surname><given-names>Jose Michelena</given-names></name><name><surname>Hidalgo</surname><given-names>Nicolas Pérez</given-names></name><name><surname>Pons</surname><given-names>Xavier</given-names></name><name><surname>Kavallieratos</surname><given-names>Nickolas G.</given-names></name><name><surname>Starý</surname><given-names>Petr</given-names></name></person-group><article-title><italic><tp:taxon-name><tp:taxon-name-part taxon-name-part-type="genus" reg="Trioxys">Trioxys</tp:taxon-name-part> <tp:taxon-name-part taxon-name-part-type="species" reg="liui">liui</tp:taxon-name-part></tp:taxon-name></italic> Chou &amp; Chou, 1993 (<tp:taxon-name><tp:taxon-name-part taxon-name-part-type="order">Hymenoptera</tp:taxon-name-part></tp:taxon-name>, <tp:taxon-name><tp:taxon-name-part taxon-name-part-type="family">Braconidae</tp:taxon-name-part></tp:taxon-name>, <tp:taxon-name><tp:taxon-name-part taxon-name-part-type="subfamily">Aphidiinae</tp:taxon-name-part></tp:taxon-name>): an invasive aphid parasitoid attacking invasive <italic><tp:taxon-name><tp:taxon-name-part taxon-name-part-type="genus" reg="Takecallis">Takecallis</tp:taxon-name-part></tp:taxon-name></italic> species (<tp:taxon-name><tp:taxon-name-part taxon-name-part-type="order">Hemiptera</tp:taxon-name-part></tp:taxon-name>, <tp:taxon-name><tp:taxon-name-part taxon-name-part-type="family">Aphididae</tp:taxon-name-part></tp:taxon-name>) in the Iberian Peninsula</article-title><source>Zookeys</source><day>30</day><month>6</month><year>2020</year><volume>944</volume><fpage>99</fpage><lpage>114</lpage><pub-id pub-id-type="doi">10.3897/zookeys.944.51395</pub-id></mixed-citation></tp:treatment-meta><tp:nomenclature><tp:taxon-name><object-id xmlns:xlink="http://www.w3.org/1999/xlink" content-type="arpha" xlink:type="simple">1BEDB033-2B86-5465-A406-F975A294B43C</object-id>
            <tp:taxon-name-part taxon-name-part-type="genus" reg="Trioxys">Trioxys</tp:taxon-name-part>
            <tp:taxon-name-part taxon-name-part-type="species" reg="liui">liui</tp:taxon-name-part>
          </tp:taxon-name><tp:taxon-authority>Chou &amp; Chou, 1993</tp:taxon-authority><xref ref-type="fig" rid="F2">Figures 2</xref><xref ref-type="fig" rid="F3">, 3</xref></tp:nomenclature><tp:treatment-sec sec-type="material" id="SECID0EKWAE"><title>Material examined.</title><p>6♀ 6♂, Spain: Valencia, Botanical Garden, <named-content xmlns:xlink="http://www.w3.org/1999/xlink" content-type="dwc:verbatimCoordinates" xlink:type="simple"><named-content content-type="geo-json" specific-use="{&#34;type&#34;:&#34;Point&#34;,&#34;coordinates&#34;:[-0.385861,39.476833]}" id="NCID0ETWAE" xlink:type="simple">39°28'36.6"N, 0°23'09.1"W</named-content></named-content>, 17 m a.s.l., collected from 15.iv.2018 to 6.vi.2018, ex <italic><tp:taxon-name><tp:taxon-name-part taxon-name-part-type="genus" reg="Takecallis">Takecallis</tp:taxon-name-part></tp:taxon-name></italic> sp. on <italic><tp:taxon-name><tp:taxon-name-part taxon-name-part-type="genus" reg="Phyllostachys">Phyllostachys</tp:taxon-name-part> <tp:taxon-name-part taxon-name-part-type="species" reg="aurea">aurea</tp:taxon-name-part></tp:taxon-name></italic>, J.M. Michelena leg.; 2♀, Barcelona, public garden, <named-content xmlns:xlink="http://www.w3.org/1999/xlink" content-type="dwc:verbatimCoordinates" xlink:type="simple"><named-content content-type="geo-json" specific-use="{&#34;type&#34;:&#34;Point&#34;,&#34;coordinates&#34;:[2.197161,41.406736]}" id="NCID0ENXAE" xlink:type="simple">41°24'24.25"N, 2°11'49.78"E</named-content></named-content>, 2 m a.s.l., 06.v.2018, ex <italic><tp:taxon-name><tp:taxon-name-part taxon-name-part-type="genus" reg="Takecallis">Takecallis</tp:taxon-name-part> <tp:taxon-name-part taxon-name-part-type="species" reg="taiwana">taiwana</tp:taxon-name-part></tp:taxon-name></italic> (Takahashi) on <italic><tp:taxon-name><tp:taxon-name-part taxon-name-part-type="genus" reg="Phyllostachys">Phyllostachys</tp:taxon-name-part></tp:taxon-name></italic> sp., X. Pons leg. [Sample B-1052]; 2♀ 4♂, Barcelona, public garden, <named-content xmlns:xlink="http://www.w3.org/1999/xlink" content-type="dwc:verbatimCoordinates" xlink:type="simple"><named-content content-type="geo-json" specific-use="{&#34;type&#34;:&#34;Point&#34;,&#34;coordinates&#34;:[2.197161,41.406708]}" id="NCID0EHYAE" xlink:type="simple">41°24'24.15"N, 2°11'49.78"E</named-content></named-content>, 2 m a.s.l., 18.v.2018, ex <italic><tp:taxon-name><tp:taxon-name-part taxon-name-part-type="genus" reg="Takecallis">Takecallis</tp:taxon-name-part> <tp:taxon-name-part taxon-name-part-type="species" reg="taiwana">taiwana</tp:taxon-name-part></tp:taxon-name></italic> (Takahashi) on <italic><tp:taxon-name><tp:taxon-name-part taxon-name-part-type="genus" reg="Phyllostachys">Phyllostachys</tp:taxon-name-part></tp:taxon-name></italic> sp., X. Pons leg. [Sample B-1054]; 2♀ 4♂, same collecting data as for preceding, 06.vi.2018, ex <italic><tp:taxon-name><tp:taxon-name-part taxon-name-part-type="genus" reg="Takecallis">Takecallis</tp:taxon-name-part> <tp:taxon-name-part taxon-name-part-type="species" reg="arundinariae">arundinariae</tp:taxon-name-part></tp:taxon-name></italic> (Essig) on <italic><tp:taxon-name><tp:taxon-name-part taxon-name-part-type="genus" reg="Phyllostachys">Phyllostachys</tp:taxon-name-part></tp:taxon-name></italic> sp., X. Pons leg. [Sample B-1064]; 3♀, same collecting data as for preceding, ex <italic><tp:taxon-name><tp:taxon-name-part taxon-name-part-type="genus" reg="Takecallis">Takecallis</tp:taxon-name-part> <tp:taxon-name-part taxon-name-part-type="species" reg="taiwana">taiwana</tp:taxon-name-part></tp:taxon-name></italic> (Takahashi) on <italic><tp:taxon-name><tp:taxon-name-part taxon-name-part-type="genus" reg="Phyllostachys">Phyllostachys</tp:taxon-name-part></tp:taxon-name></italic> sp., X. Pons leg. [Sample B-1065]; 2♀ 1♂, same collecting data as for preceding, captured on <italic><tp:taxon-name><tp:taxon-name-part taxon-name-part-type="genus" reg="Phyllostachys">Phyllostachys</tp:taxon-name-part></tp:taxon-name></italic> sp., X. Pons leg. [Samples B-1064 + B-1065]; 1♂, Barcelona, public park, <named-content xmlns:xlink="http://www.w3.org/1999/xlink" content-type="dwc:verbatimCoordinates" xlink:type="simple"><named-content content-type="geo-json" specific-use="{&#34;type&#34;:&#34;Point&#34;,&#34;coordinates&#34;:[2.117647,41.387792]}" id="NCID0EM1AE" xlink:type="simple">41°23'16.05"N, 2°07'03.53"E</named-content></named-content>, 71 m a.s.l., 15.vi.2018, captured on <italic><tp:taxon-name><tp:taxon-name-part taxon-name-part-type="genus" reg="Phyllostachys">Phyllostachys</tp:taxon-name-part></tp:taxon-name></italic> sp., X. Pons leg. [Sample B-1070]; 1♂, Lleida Arboretum, <named-content xmlns:xlink="http://www.w3.org/1999/xlink" content-type="dwc:verbatimCoordinates" xlink:type="simple"><named-content content-type="geo-json" specific-use="{&#34;type&#34;:&#34;Point&#34;,&#34;coordinates&#34;:[0.603250,41.624989]}" id="NCID0E21AE" xlink:type="simple">41°37'29.96"N, 0°36'11.70"E</named-content></named-content>, 181 m a.s.l., 24.v.2018, captured on <italic><tp:taxon-name><tp:taxon-name-part taxon-name-part-type="genus" reg="Indocalamus">Indocalamus</tp:taxon-name-part> <tp:taxon-name-part taxon-name-part-type="species" reg="tessellatus">tessellatus</tp:taxon-name-part></tp:taxon-name></italic>, X. Pons leg. [Sample L-1059].</p></tp:treatment-sec><tp:treatment-sec sec-type="Morphological diagnosis" id="SECID0EL2AE"><title>Morphological diagnosis.</title><p><bold>Female – <italic>Body length</italic></bold>: 1.4–1.6 mm, forewing length 1.5–1.6 mm. <bold><italic>Clypeus</italic></bold> (Fig. <xref ref-type="fig" rid="F2">2A</xref>) narrow with 6 long setae on dorsal surface. Maxillary palp with 4 palpomeres, labial palp with 2 palpomeres (Fig. <xref ref-type="fig" rid="F2">2B</xref>). <bold><italic>Antenna</italic></bold> (Fig. <xref ref-type="fig" rid="F2">2C</xref>) filiform, with 11 antennomerese, covered mainly with semierect setae, slightly shorter than the diameter of segments. Flagellomere 1 (F1) 1.15–1.22× as long as F2 and 3.60–3.75× as long as maximally wide. F1 and F2 with 1–2 and 1–3 longitudinal placodes, respectively. <bold><italic>Mesoscutum</italic></bold> (Fig. <xref ref-type="fig" rid="F2">2D</xref>) smooth with notaulices hardly visible at anterior part, sparsely setose. <bold><italic>Forewing</italic></bold> (Fig. <xref ref-type="fig" rid="F2">2E</xref>) stigma elongate, triangular with slightly convex outline, 2.90–3.10× as long as wide and 3.00–3.20× as long as R1. Vein r&amp;RS extended beyond R1. Wing margin with very long frings. <bold><italic>Propodeum</italic></bold> (Fig. <xref ref-type="fig" rid="F2">2F</xref>) with well developed carinae, irregularely branched at anterior and lateral parts. Central areola partially divided by irregular internal carinae. Upper and lower parts of propodeum with 8 and 2 long erected setae, respectively. <bold><italic>Petiole</italic></bold> (Fig. <xref ref-type="fig" rid="F2">2G</xref>) short, 1.55–1.80× as long as wide at spiracles with a pair of long setae near each prominent spiracular tubercle and a single seta at posterio-dorsal area. <bold><italic>Ovipositor sheath</italic></bold> (Fig. <xref ref-type="fig" rid="F2">2H</xref>) stout, with smooth dorsal outline, deeply concaved ventrally in anterior edge, sharly expanded into a ventral projection bearing a pair of long setae. Prongs distinctly separated at base, almost stright, progressively constricted and upcurved at apex. Ventral side of prongs bear 4–5 prependicular setae, with single claw-shape seta and pair of short setae at apex.</p><p><bold><italic>Color</italic></bold> (Fig. <xref ref-type="fig" rid="F3">3A</xref>). Head and mesosoma dark brown to black, gaster brown. Antenna brown, mouth parts, pedicel, F1, legs and petiole yellowish brown. Wings infumated. Apex of oviposirot sheath dark brown.</p><p><bold>Male</bold> (Fig. <xref ref-type="fig" rid="F3">3B</xref>) – Antennae with 13 antennomeres, body length 1.4–1.5 mm.</p><fig id="F3" position="float" orientation="portrait"><object-id xmlns:xlink="http://www.w3.org/1999/xlink" content-type="doi" xlink:type="simple">10.3897/zookeys.944.51395.figure3</object-id><object-id xmlns:xlink="http://www.w3.org/1999/xlink" content-type="arpha" xlink:type="simple">1BAB4D13-9AB4-5D3F-B85E-474A77D6BC01</object-id><label>Figure 3.</label><caption><p><italic><tp:taxon-name><tp:taxon-name-part taxon-name-part-type="genus" reg="Trioxys">Trioxys</tp:taxon-name-part> <tp:taxon-name-part taxon-name-part-type="species" reg="liui">liui</tp:taxon-name-part></tp:taxon-name></italic> – general habitus <bold>A</bold> female <bold>B</bold> male.</p></caption><graphic xmlns:xlink="http://www.w3.org/1999/xlink" xlink:href="zookeys-944-099-g003.jpg" position="float" orientation="portrait" xlink:type="simple" id="oo_426769.jpg"><uri content-type="original_file" xlink:type="simple">https://binary.pensoft.net/fig/426769</uri></graphic></fig></tp:treatment-sec><tp:treatment-sec sec-type="Molecular data" id="SECID0EZ5AE"><title>Molecular data.</title><p>The DNA sequences of the mtCOI gene were obtained from a single specimen of both male and female of <italic><tp:taxon-name><tp:taxon-name-part taxon-name-part-type="genus" reg="Trioxys">T.</tp:taxon-name-part> <tp:taxon-name-part taxon-name-part-type="species" reg="liui">liui</tp:taxon-name-part></tp:taxon-name></italic>, with no intraspecific genetic distance (0.0%). The interspecific genetic distances of mtCOI within <italic><tp:taxon-name><tp:taxon-name-part taxon-name-part-type="genus" reg="Trioxys">Trioxys</tp:taxon-name-part></tp:taxon-name></italic> species ranged from 10.9% to 14.7%. The uncorrected pairwise genetic distances (p-distance) of mtCOI, separated <italic><tp:taxon-name><tp:taxon-name-part taxon-name-part-type="genus" reg="Trioxys">T.</tp:taxon-name-part> <tp:taxon-name-part taxon-name-part-type="species" reg="liui">liui</tp:taxon-name-part></tp:taxon-name></italic> from all other <italic><tp:taxon-name><tp:taxon-name-part taxon-name-part-type="genus" reg="Trioxys">Trioxys</tp:taxon-name-part></tp:taxon-name></italic> species, with at least 10% of the sequence divergence (Table <xref ref-type="table" rid="T1">1</xref>). After the reconstruction of the Neighbor-Joining tree, <italic><tp:taxon-name><tp:taxon-name-part taxon-name-part-type="genus" reg="Trioxys">T.</tp:taxon-name-part> <tp:taxon-name-part taxon-name-part-type="species" reg="liui">liui</tp:taxon-name-part></tp:taxon-name></italic> stands basal to the branch that includes <italic><tp:taxon-name><tp:taxon-name-part taxon-name-part-type="genus" reg="Trioxys">Trioxys</tp:taxon-name-part> <tp:taxon-name-part taxon-name-part-type="species" reg="pallidus">pallidus</tp:taxon-name-part></tp:taxon-name></italic> (Haliday, 1833) and <italic><tp:taxon-name><tp:taxon-name-part taxon-name-part-type="genus" reg="Trioxys">Trioxys</tp:taxon-name-part> <tp:taxon-name-part taxon-name-part-type="species" reg="complanatus">complanatus</tp:taxon-name-part></tp:taxon-name></italic> Quilis, 1931 (Fig. <xref ref-type="fig" rid="F4">4</xref>). No further analysis was possible because almost all deposited sequences originated from specimens that were identified only at generic level.</p><table-wrap id="T1" position="float" orientation="portrait"><label>Table 1.</label><caption><p>Uncorrected pairwise genetic distances between <italic><tp:taxon-name><tp:taxon-name-part taxon-name-part-type="genus" reg="Trioxys">Trioxys</tp:taxon-name-part> <tp:taxon-name-part taxon-name-part-type="species" reg="liui">liui</tp:taxon-name-part></tp:taxon-name></italic> and other <italic><tp:taxon-name><tp:taxon-name-part taxon-name-part-type="genus" reg="Trioxys">Trioxys</tp:taxon-name-part></tp:taxon-name></italic>/ <italic><tp:taxon-name><tp:taxon-name-part taxon-name-part-type="genus" reg="Binodoxys">Binodoxys</tp:taxon-name-part></tp:taxon-name></italic> species based on mtCOI sequences resulted from MEGA X.</p></caption><table id="TID0ELRBG" rules="all"><tbody><tr><th rowspan="1" colspan="1"/><th rowspan="1" colspan="1">Species</th><th rowspan="1" colspan="1">Accession No.</th><th rowspan="1" colspan="1">1</th><th rowspan="1" colspan="1">2</th><th rowspan="1" colspan="1">3</th><th rowspan="1" colspan="1">4</th><th rowspan="1" colspan="1">5</th><th rowspan="1" colspan="1">6</th><th rowspan="1" colspan="1">7</th><th rowspan="1" colspan="1">8</th><th rowspan="1" colspan="1">9</th><th rowspan="1" colspan="1">10</th></tr><tr><td rowspan="1" colspan="1">
                    <bold>1</bold>
                  </td><td rowspan="1" colspan="1">
                    <italic><tp:taxon-name><tp:taxon-name-part taxon-name-part-type="genus" reg="Trioxys">T.</tp:taxon-name-part> <tp:taxon-name-part taxon-name-part-type="species" reg="liui">liui</tp:taxon-name-part></tp:taxon-name></italic>
                  </td><td rowspan="1" colspan="1">
                    <ext-link xmlns:xlink="http://www.w3.org/1999/xlink" ext-link-type="gen" xlink:href="MT324249" xlink:type="simple">MT324249</ext-link>
                  </td><td rowspan="1" colspan="1"/><td rowspan="1" colspan="1"/><td rowspan="1" colspan="1"/><td rowspan="1" colspan="1"/><td rowspan="1" colspan="1"/><td rowspan="1" colspan="1"/><td rowspan="1" colspan="1"/><td rowspan="1" colspan="1"/><td rowspan="1" colspan="1"/><td rowspan="1" colspan="1"/></tr><tr><td rowspan="1" colspan="1">
                    <bold>2</bold>
                  </td><td rowspan="1" colspan="1">
                    <italic><tp:taxon-name><tp:taxon-name-part taxon-name-part-type="genus" reg="Trioxys">T.</tp:taxon-name-part> <tp:taxon-name-part taxon-name-part-type="species" reg="pallidus">pallidus</tp:taxon-name-part></tp:taxon-name></italic>
                  </td><td rowspan="1" colspan="1">
                    <ext-link xmlns:xlink="http://www.w3.org/1999/xlink" ext-link-type="gen" xlink:href="KM973271.1" xlink:type="simple">KM973271.1</ext-link>
                  </td><td rowspan="1" colspan="1">0.139</td><td rowspan="1" colspan="1"/><td rowspan="1" colspan="1"/><td rowspan="1" colspan="1"/><td rowspan="1" colspan="1"/><td rowspan="1" colspan="1"/><td rowspan="1" colspan="1"/><td rowspan="1" colspan="1"/><td rowspan="1" colspan="1"/><td rowspan="1" colspan="1"/></tr><tr><td rowspan="1" colspan="1">
                    <bold>3</bold>
                  </td><td rowspan="1" colspan="1">
                    <italic><tp:taxon-name><tp:taxon-name-part taxon-name-part-type="genus" reg="Trioxys">T.</tp:taxon-name-part> <tp:taxon-name-part taxon-name-part-type="species" reg="complanatus">complanatus</tp:taxon-name-part></tp:taxon-name></italic>
                  </td><td rowspan="1" colspan="1">
                    <ext-link xmlns:xlink="http://www.w3.org/1999/xlink" ext-link-type="gen" xlink:href="KJ848479.1" xlink:type="simple">KJ848479.1</ext-link>
                  </td><td rowspan="1" colspan="1">0.147</td><td rowspan="1" colspan="1">0.052</td><td rowspan="1" colspan="1"/><td rowspan="1" colspan="1"/><td rowspan="1" colspan="1"/><td rowspan="1" colspan="1"/><td rowspan="1" colspan="1"/><td rowspan="1" colspan="1"/><td rowspan="1" colspan="1"/><td rowspan="1" colspan="1"/></tr><tr><td rowspan="1" colspan="1">
                    <bold>4</bold>
                  </td><td rowspan="1" colspan="1"><italic><tp:taxon-name><tp:taxon-name-part taxon-name-part-type="genus" reg="Trioxys">Trioxys</tp:taxon-name-part></tp:taxon-name></italic> sp.</td><td rowspan="1" colspan="1">
                    <ext-link xmlns:xlink="http://www.w3.org/1999/xlink" ext-link-type="gen" xlink:href="KR411291.1" xlink:type="simple">KR411291.1</ext-link>
                  </td><td rowspan="1" colspan="1">0.112</td><td rowspan="1" colspan="1">0.137</td><td rowspan="1" colspan="1">0.134</td><td rowspan="1" colspan="1"/><td rowspan="1" colspan="1"/><td rowspan="1" colspan="1"/><td rowspan="1" colspan="1"/><td rowspan="1" colspan="1"/><td rowspan="1" colspan="1"/><td rowspan="1" colspan="1"/></tr><tr><td rowspan="1" colspan="1">
                    <bold>5</bold>
                  </td><td rowspan="1" colspan="1"><italic><tp:taxon-name><tp:taxon-name-part taxon-name-part-type="genus" reg="Trioxys">Trioxys</tp:taxon-name-part></tp:taxon-name></italic> sp.</td><td rowspan="1" colspan="1">
                    <ext-link xmlns:xlink="http://www.w3.org/1999/xlink" ext-link-type="gen" xlink:href="KR420424.1" xlink:type="simple">KR420424.1</ext-link>
                  </td><td rowspan="1" colspan="1">0.109</td><td rowspan="1" colspan="1">0.134</td><td rowspan="1" colspan="1">0.134</td><td rowspan="1" colspan="1">0.005</td><td rowspan="1" colspan="1"/><td rowspan="1" colspan="1"/><td rowspan="1" colspan="1"/><td rowspan="1" colspan="1"/><td rowspan="1" colspan="1"/><td rowspan="1" colspan="1"/></tr><tr><td rowspan="1" colspan="1">
                    <bold>6</bold>
                  </td><td rowspan="1" colspan="1">
                    <italic><tp:taxon-name><tp:taxon-name-part taxon-name-part-type="genus" reg="Trioxys">T.</tp:taxon-name-part> <tp:taxon-name-part taxon-name-part-type="species" reg="auctus">auctus</tp:taxon-name-part></tp:taxon-name></italic>
                  </td><td rowspan="1" colspan="1">
                    <ext-link xmlns:xlink="http://www.w3.org/1999/xlink" ext-link-type="gen" xlink:href="KY887993.1" xlink:type="simple">KY887993.1</ext-link>
                  </td><td rowspan="1" colspan="1">0.133</td><td rowspan="1" colspan="1">0.145</td><td rowspan="1" colspan="1">0.136</td><td rowspan="1" colspan="1">0.141</td><td rowspan="1" colspan="1">0.138</td><td rowspan="1" colspan="1"/><td rowspan="1" colspan="1"/><td rowspan="1" colspan="1"/><td rowspan="1" colspan="1"/><td rowspan="1" colspan="1"/></tr><tr><td rowspan="1" colspan="1">
                    <bold>7</bold>
                  </td><td rowspan="1" colspan="1">
                    <italic><tp:taxon-name><tp:taxon-name-part taxon-name-part-type="genus" reg="Trioxys">T.</tp:taxon-name-part> <tp:taxon-name-part taxon-name-part-type="species" reg="parauctus">parauctus</tp:taxon-name-part></tp:taxon-name></italic>
                  </td><td rowspan="1" colspan="1">
                    <ext-link xmlns:xlink="http://www.w3.org/1999/xlink" ext-link-type="gen" xlink:href="MK080164.1" xlink:type="simple">MK080164.1</ext-link>
                  </td><td rowspan="1" colspan="1">0.163</td><td rowspan="1" colspan="1">0.128</td><td rowspan="1" colspan="1">0.153</td><td rowspan="1" colspan="1">0.136</td><td rowspan="1" colspan="1">0.136</td><td rowspan="1" colspan="1">0.125</td><td rowspan="1" colspan="1"/><td rowspan="1" colspan="1"/><td rowspan="1" colspan="1"/><td rowspan="1" colspan="1"/></tr><tr><td rowspan="1" colspan="1">
                    <bold>8</bold>
                  </td><td rowspan="1" colspan="1">
                    <italic><tp:taxon-name><tp:taxon-name-part taxon-name-part-type="genus" reg="Trioxys">T.</tp:taxon-name-part> <tp:taxon-name-part taxon-name-part-type="species" reg="sunnysidensis">sunnysidensis</tp:taxon-name-part></tp:taxon-name></italic>
                  </td><td rowspan="1" colspan="1">
                    <ext-link xmlns:xlink="http://www.w3.org/1999/xlink" ext-link-type="gen" xlink:href="JN288965.1" xlink:type="simple">JN288965.1</ext-link>
                  </td><td rowspan="1" colspan="1">0.125</td><td rowspan="1" colspan="1">0.137</td><td rowspan="1" colspan="1">0.136</td><td rowspan="1" colspan="1">0.128</td><td rowspan="1" colspan="1">0.128</td><td rowspan="1" colspan="1">0.083</td><td rowspan="1" colspan="1">0.086</td><td rowspan="1" colspan="1"/><td rowspan="1" colspan="1"/><td rowspan="1" colspan="1"/></tr><tr><td rowspan="1" colspan="1">
                    <bold>9</bold>
                  </td><td rowspan="1" colspan="1">
                    <italic><tp:taxon-name><tp:taxon-name-part taxon-name-part-type="genus" reg="Bambusa">B.</tp:taxon-name-part> <tp:taxon-name-part taxon-name-part-type="species" reg="brevicornis">brevicornis</tp:taxon-name-part></tp:taxon-name></italic>
                  </td><td rowspan="1" colspan="1">
                    <ext-link xmlns:xlink="http://www.w3.org/1999/xlink" ext-link-type="gen" xlink:href="MK080162.1" xlink:type="simple">MK080162.1</ext-link>
                  </td><td rowspan="1" colspan="1">0.144</td><td rowspan="1" colspan="1">0.153</td><td rowspan="1" colspan="1">0.158</td><td rowspan="1" colspan="1">0.133</td><td rowspan="1" colspan="1">0.133</td><td rowspan="1" colspan="1">0.135</td><td rowspan="1" colspan="1">0.133</td><td rowspan="1" colspan="1">0.122</td><td rowspan="1" colspan="1"/><td rowspan="1" colspan="1"/></tr><tr><td rowspan="1" colspan="1">
                    <bold>10</bold>
                  </td><td rowspan="1" colspan="1">
                    <italic><tp:taxon-name><tp:taxon-name-part taxon-name-part-type="genus" reg="Bambusa">B.</tp:taxon-name-part> <tp:taxon-name-part taxon-name-part-type="species" reg="acalephae">acalephae</tp:taxon-name-part></tp:taxon-name></italic>
                  </td><td rowspan="1" colspan="1">
                    <ext-link xmlns:xlink="http://www.w3.org/1999/xlink" ext-link-type="gen" xlink:href="MK080161.1" xlink:type="simple">MK080161.1</ext-link>
                  </td><td rowspan="1" colspan="1">0.122</td><td rowspan="1" colspan="1">0.128</td><td rowspan="1" colspan="1">0.128</td><td rowspan="1" colspan="1">0.131</td><td rowspan="1" colspan="1">0.128</td><td rowspan="1" colspan="1">0.104</td><td rowspan="1" colspan="1">0.104</td><td rowspan="1" colspan="1">0.101</td><td rowspan="1" colspan="1">0.101</td><td rowspan="1" colspan="1"/></tr><tr><td rowspan="1" colspan="1">
                    <bold>11</bold>
                  </td><td rowspan="1" colspan="1">
                    <italic><tp:taxon-name><tp:taxon-name-part taxon-name-part-type="genus" reg="Bambusa">B.</tp:taxon-name-part> <tp:taxon-name-part taxon-name-part-type="species" reg="angelicae">angelicae</tp:taxon-name-part></tp:taxon-name></italic>
                  </td><td rowspan="1" colspan="1">
                    <ext-link xmlns:xlink="http://www.w3.org/1999/xlink" ext-link-type="gen" xlink:href="MK080159.1" xlink:type="simple">MK080159.1</ext-link>
                  </td><td rowspan="1" colspan="1">0.128</td><td rowspan="1" colspan="1">0.143</td><td rowspan="1" colspan="1">0.151</td><td rowspan="1" colspan="1">0.137</td><td rowspan="1" colspan="1">0.134</td><td rowspan="1" colspan="1">0.127</td><td rowspan="1" colspan="1">0.130</td><td rowspan="1" colspan="1">0.081</td><td rowspan="1" colspan="1">0.112</td><td rowspan="1" colspan="1">0.109</td></tr></tbody></table></table-wrap><fig id="F4" position="float" orientation="portrait"><object-id xmlns:xlink="http://www.w3.org/1999/xlink" content-type="doi" xlink:type="simple">10.3897/zookeys.944.51395.figure4</object-id><object-id xmlns:xlink="http://www.w3.org/1999/xlink" content-type="arpha" xlink:type="simple">3AED0089-109B-59DB-9FA1-2C4C975BB2C0</object-id><label>Figure 4.</label><caption><p>Neighbor-Joining tree based on the partial mtCOI sequences from <italic><tp:taxon-name><tp:taxon-name-part taxon-name-part-type="genus" reg="Trioxys">Trioxys</tp:taxon-name-part></tp:taxon-name></italic> and <italic><tp:taxon-name><tp:taxon-name-part taxon-name-part-type="genus" reg="Binodoxys">Binodoxys</tp:taxon-name-part></tp:taxon-name></italic> spp., including <italic><tp:taxon-name><tp:taxon-name-part taxon-name-part-type="genus" reg="Trioxys">Trioxys</tp:taxon-name-part> <tp:taxon-name-part taxon-name-part-type="species" reg="liui">liui</tp:taxon-name-part></tp:taxon-name></italic>, with <italic><tp:taxon-name><tp:taxon-name-part taxon-name-part-type="genus" reg="Praon">Praon</tp:taxon-name-part> <tp:taxon-name-part taxon-name-part-type="species" reg="volucre">volucre</tp:taxon-name-part></tp:taxon-name></italic> and <italic><tp:taxon-name><tp:taxon-name-part taxon-name-part-type="genus" reg="Ephedrus">Ephedrus</tp:taxon-name-part> <tp:taxon-name-part taxon-name-part-type="species" reg="persicae">persicae</tp:taxon-name-part></tp:taxon-name></italic> as outgroups (NCBI accession no). Numbers next to nodes are the bootstrap values.</p></caption><graphic xmlns:xlink="http://www.w3.org/1999/xlink" xlink:href="zookeys-944-099-g004.jpg" position="float" orientation="portrait" xlink:type="simple" id="oo_426770.jpg"><uri content-type="original_file" xlink:type="simple">https://binary.pensoft.net/fig/426770</uri></graphic></fig></tp:treatment-sec><tp:treatment-sec><!--Section generated to contain objects referenced in tp:taxon-treatment.--><fig id="F2" position="float" orientation="portrait"><object-id xmlns:xlink="http://www.w3.org/1999/xlink" content-type="doi" xlink:type="simple">10.3897/zookeys.944.51395.figure2</object-id><object-id xmlns:xlink="http://www.w3.org/1999/xlink" content-type="arpha" xlink:type="simple">34DDF185-4577-5112-90DA-707326B4CE57</object-id><label>Figure 2.</label><caption><p><italic><tp:taxon-name><tp:taxon-name-part taxon-name-part-type="genus" reg="Trioxys">Trioxys</tp:taxon-name-part> <tp:taxon-name-part taxon-name-part-type="species" reg="liui">liui</tp:taxon-name-part></tp:taxon-name></italic> – female <bold>A</bold> head, frontal view <bold>B</bold> maxillary and labial palps <bold>C</bold> antenna <bold>D</bold> mesonotum and scutellum, dorsal view <bold>E</bold> forewing <bold>F</bold> propodeum <bold>G</bold> petiole, dorsal view <bold>H</bold> genitalia, lateral aspect.</p></caption><graphic xmlns:xlink="http://www.w3.org/1999/xlink" xlink:href="zookeys-944-099-g002.jpg" position="float" orientation="portrait" xlink:type="simple" id="oo_426768.jpg"><uri content-type="original_file" xlink:type="simple">https://binary.pensoft.net/fig/426768</uri></graphic></fig></tp:treatment-sec></tp:taxon-treatment>
